# Supplementary material for: Validation of a Brief Screening Instrument for Chemical Intolerance in a Large U.S. National Sample
Source: Int J Environ Res Public Health. 2021 Aug 18;18(16):8714. doi: 10.3390/ijerph18168714 (PMC8391803; doi:10.3390/ijerph18168714)
Supplement: Supplementary file 1 [file ijerph-18-08714-s001.zip]

Archive with 1 entries (1 files):
- ijerph-1291311-supplementary.pdf
